# Supplementary material for: Characterizing Retail Food Environments in Peri-Urban Pakistan during the COVID-19 Pandemic
Source: Int J Environ Res Public Health. 2022 Jul 15;19(14):8614. doi: 10.3390/ijerph19148614 (PMC9324779; doi:10.3390/ijerph19148614)
Supplement: Supplementary file 1 [file ijerph-19-08614-s001.zip]

Archive with 1 entries (1 files):
- ijerph-1758552-supplementary.pdf
